# Supplementary material for: Metabolic Analyses and Evaluation of Antioxidant Activity in Purple Kohlrabi Sprouts after Exposed to UVB Radiation
Source: Antioxidants (Basel). 2022 Jul 25;11(8):1443. doi: 10.3390/antiox11081443 (PMC9332045; doi:10.3390/antiox11081443)
Supplement: Supplementary file 1 [file antioxidants-11-01443-s001.zip]

Archive with 2 entries (2 files):
- Supplementary Materials/Supplementary Materials Figures S1-S4.pdf
- Supplementary Materials/Supplementary Materials Table S1.xlsx
