# Supplementary material for: Metabolic Analyses and Evaluation of Antioxidant Activity in Purple Kohlrabi Sprouts after Exposed to UVB Radiation
Source: Antioxidants (Basel). 2022 Jul 25;11(8):1443. doi: 10.3390/antiox11081443 (PMC9332045; doi:10.3390/antiox11081443)
Supplement: Supplementary file 1 [file antioxidants-11-01443-s001.zip › Supplementary Materials/Supplementary Materials Table S1.xlsx]

## Sheet: Sheet1
Table S1. Hydrophilic compounds quantified in UVB-treated purple kohlrabi sprouts corresponding to Figure 1.
Compound (ratio/g)	Pyruvic acid	Lactic acid	Oxalic acid	Glycolic acid	Urea	Phosphoric acid	Succinic acid	Glyceric acid	Fumaric acid	Malic acid	Threonic acid	Shikimic acid	Citric acid	Quinic acid	Ethanolamine	Tryptophan	Alanine	Valine	Leucine	Isoleucine	Proline	Glycine	Serine	Threonine	β-Alanine	Aspartic acid	Methionine	Pyroglutamic acid	4-Aminobutyric acid	Cysteine	Glutamic acid	Phenylalanine	Asparagine	Putrescine	Glutamine	Lysine	Tyrosine	Glycerol	Xylitol	Mannitol	Inositol	Xylose	Arabinose	Fructose	Mannose	Glucose	Sucrose	Ferulic acid	Sinapinic acid
0h-con1	0.897671	13.9115	92.7623	27.9789	29.8602	304.283	83.8475	180.228	1.48081	216.496	69.9003	6.15419	69.9728	11.1822	101.724	106.87	243.049	258.294	138.764	253.246	374.414	191.612	34.1531	83.3471	8.23274	49.6093	9.31155	402.217	55.5645	5.01269	132.695	65.3001	111.567	113.356	294.424	60.6692	178.574	161.47	4.58505	11.919	104.882	7.94788	4.03431	533.119	22.3515	215.757	156.58	0.602521	18.5786
0h-con2	1.0671	18.9145	46.0383	18.7834	42.0976	236.796	84.8219	148.653	2.03647	226.478	64.218	6.58319	63.9879	15.8679	97.4993	134.526	223.619	239.029	119.7	237.586	294.587	178.183	36.7332	80.2452	10.6266	47.9274	14.9532	390.428	28.1312	8.09418	139.2	72.3919	114.706	119.595	298.753	59.4011	176.588	142.421	4.10127	2.13093	86.0719	7.27424	4.38504	411.065	15.9796	151.568	124.106	0.603942	21.4421
0h-con3	1.79247	18.7926	95.1878	24.0625	32.8096	279.82	77.6193	202.969	1.37604	226.073	68.2687	5.80945	75.2411	12.8284	102.364	137.035	240.468	277.288	153.836	268.361	366.691	184.561	31.9593	87.1024	9.03058	53.7168	13.5884	311.279	55.0537	5.43949	152.384	72.3499	116.611	119.803	330.379	58.3609	191.902	168.447	3.93384	1.32263	102.389	8.04676	4.08253	474.4	20.2322	202.66	156.819	0.635621	22.3819
6h-con1	1.14655	15.5594	73.7681	22.8933	38.7416	295.895	80.6501	201.627	3.71913	271.799	69.2491	7.06211	73.2944	12.9392	113.626	115.054	306.399	340.067	183.456	314.132	439.981	217.098	43.5878	94.039	8.1461	58.3101	14.6538	366.035	78.7519	4.41308	153.782	64.2938	128.668	124.55	361.843	64.6978	190.198	175.922	4.57828	1.5296	115.296	8.89992	4.05189	578.546	24.3992	243.108	193.983	0.480627	14.5755
6h-con2	0.989187	15.5966	50.0308	23.8442	41.9656	317.284	80.8801	199.21	3.49612	268.149	79.3749	5.31302	84.5892	11.3666	123.909	155.693	257.728	328.661	183.074	303.656	422.185	213.801	36.4004	101.028	8.37314	64.4543	12.6688	380.343	78.1111	5.69081	170.265	74.3505	133.032	149.399	360.633	71.6555	222.388	177.376	4.8551	2.62055	115.766	7.95531	3.36439	503.741	17.7846	212.107	199.308	0.507383	21.7534
6h-con3	1.14866	13.5171	44.6582	19.0657	42.9801	278.088	80.0642	176.184	2.84068	238.874	63.6591	5.96365	69.862	12.372	110.239	141.727	268.621	307.133	158.83	278.944	396.493	199.448	40.4724	88.6716	8.87912	56.5108	16.3999	378.741	53.5436	7.04852	154.03	76.0587	125.768	123.619	333.779	63.3129	191.722	154.517	3.53876	1.71566	101.46	8.35593	3.52857	467.189	20.3379	196.695	167.387	0.473427	23.5152
6h-uv1	0.999675	41.3972	67.5753	28.2279	35.5471	248.933	145.379	153.579	2.36716	319.375	105.91	13.4937	78.6504	21.2087	32.4511	41.0847	153.013	173.443	50.0973	152.199	160.508	140.634	27.041	65.263	5.68441	43.8063	4.50518	277.581	25.9918	2.52374	132.806	12.9337	88.3762	50.3684	236.012	52.1291	112.54	174.633	4.02481	1.20056	93.2381	7.5467	7.58989	533.544	26.3783	199.101	110.213	0.553407	19.5987
6h-uv2	1.42819	51.4766	89.5744	30.1323	27.5408	294.743	148.383	172.037	2.69975	360.264	113.433	13.4751	92.6923	18.7716	34.9745	38.4919	152.612	196.225	61.5447	167.922	181.634	148.873	29.8786	72.8867	5.27384	47.2622	4.84187	335.019	34.7849	2.49091	136.299	13.7489	94.1633	64.0312	261.4	50.8124	125.052	209.205	3.6194	1.32029	108.556	7.61892	6.20978	618.489	28.6526	248.268	152.116	0.519217	20.1475
6h-uv3	1.22351	21.1978	80.0221	38.3806	32.8452	280.562	171.762	178.392	3.97308	366.841	117.896	13.2996	88.2454	20.9274	36.5209	44.9878	161.733	201.738	62.5734	175.342	173.215	150.242	34.4875	72.1679	6.0535	48.5857	4.78031	335.991	36.7355	2.73775	141.645	15.637	97.3584	75.6707	259.946	55.2385	126.636	205.824	4.0866	0.730168	102.983	7.38183	6.06436	568.594	27.9271	233.749	141.589	0.529998	19.802
12h-con1	1.71533	23.6315	78.4292	34.9392	50.7339	309.229	87.0709	186.911	2.40071	273.88	74.0274	6.49015	89.2197	14.6323	119.274	179.202	282.636	310.434	156.853	309.854	375.936	220.656	50.171	100.849	10.3827	59.7619	19.9342	380.828	66.7445	9.10311	175.09	91.2597	140.613	162.046	379.313	78.4343	236.553	193.873	4.54556	6.09538	109.557	8.85995	4.0177	504.624	20.975	208.018	173.714	0.683435	27.4432
12h-con2	2.01019	19.4793	90.2506	15.5851	46.0971	311.318	79.4909	197.557	1.84548	284.69	70.4789	6.31878	81.688	13.4707	113.586	162.312	293.823	332.724	176.508	320.145	419.565	227.062	43.776	102.099	8.63721	59.8468	20.4969	402.166	69.2808	7.76601	169.271	83.1204	141.725	147.371	391.18	76.3649	227.969	202.615	3.89355	5.24936	111.423	9.1752	4.00308	565.745	22.776	234.192	190.558	0.626438	24.7628
12h-con3	1.57679	20.3558	76.7768	18.8399	43.1924	331.281	83.6196	201.344	2.21901	307.599	79.2959	6.90772	85.1344	15.6541	124.051	163.004	302.183	350.932	187.303	345.023	435.595	237.858	36.7883	110.629	8.88339	61.779	19.6901	431.467	65.925	8.19683	179.233	87.8346	151.063	152.896	426.577	80.0934	237.05	200.716	3.23899	5.62059	120.44	11.3562	4.05089	581.097	24.1189	243.796	182.342	0.667362	27.9296
12h-uv1	1.21187	24.8788	48.2881	22.8059	28.3096	287.317	109.305	212.331	4.0204	266.308	105.916	12.5802	101.418	19.6381	106.029	97.2991	265.346	299.329	143.327	284.656	357.609	208.155	36.2572	95.0877	8.87196	56.0018	10.1214	420.786	41.0144	6.87534	160.911	45.5313	141.355	119.901	390.138	64.8529	196.262	224.251	5.083	7.9949	117.793	9.04294	5.03742	507.484	21.4302	232.062	157.17	0.67749	22.4752
12h-uv2	1.08414	22.313	47.8958	24.4822	29.3394	281.314	105.556	206.839	3.30687	255.76	97.785	12.4481	97.7267	20.0603	101.427	103.396	259.566	295.191	142.75	280.603	360.257	204.266	38.9271	92.0913	8.61789	54.3929	10.3802	387.189	44.2546	7.17288	156.11	43.6937	139.328	122.428	384.596	64.7926	191.529	215.855	4.43119	6.00014	114.935	8.73106	4.26819	480.25	21.1088	230.541	155.254	0.735332	21.7603
12h-uv3	1.29569	22.2227	61.4592	21.9283	29.171	270.592	108.225	218.123	3.74722	274.969	107.505	13.1653	105.854	19.9718	96.7317	102.724	278.269	314.198	148.191	296.218	381.808	215.539	35.3411	97.3871	8.43092	58.9122	10.2507	418.235	45.7814	7.12416	162.38	41.8617	143.315	126.946	397.701	72.2781	197.059	258.709	4.24789	6.25864	123.89	8.57968	4.45258	538.629	21.5926	238.773	157.343	0.680417	21.279
24h-con1	1.32266	18.5513	60.0946	20.8279	49.9845	287.223	145.528	168.931	3.47343	367.91	94.9737	10.4082	89.7071	18.4772	74.6294	78.0431	195.898	257.989	101.545	239.666	224.031	172.776	34.8062	86.9082	5.48179	52.3605	7.30634	362.112	41.4078	4.08196	174.026	38.1134	119.868	84.8869	294.641	76.8842	164.738	204.169	3.00114	1.92491	97.2747	8.33929	5.06316	574.796	27.7635	218.367	142.226	0.418256	19.7611
24h-con2	1.21065	11.3581	64.8464	17.5757	51.8086	266.646	140.991	149.425	2.75341	346.829	78.2872	9.26503	76.6706	18.3367	75.7538	65.8666	205.872	238.404	79.8453	211.219	200.281	168.512	35.0484	77.3413	5.17326	50.2542	7.02799	327.108	37.8296	3.65006	168.547	28.342	108.914	61.1008	252.782	62.4183	135.373	185.939	2.59127	0.618876	88.9786	6.83577	4.99683	550.253	25.8623	202.523	123.927	0.37925	20.0005
24h-con3	1.0687	15.3443	44.8301	18.7746	53.542	263.571	149.743	162.967	3.9298	376.536	90.4362	10.0064	86.4595	16.982	75.1681	84.6156	218.917	256.01	105.057	241.013	214.849	177.428	37.1081	84.4966	5.7387	53.1591	7.16295	330.789	42.7712	4.42205	171.921	39.3366	121.716	71.9032	312.226	68.679	158.972	192.839	2.84879	0.7387	92.641	7.40053	4.39748	557.45	27.0139	207.784	129.045	0.410216	21.4171
24h-uv1	1.16385	12.9041	83.1523	18.635	39.5805	269.22	174.386	155.811	3.90247	358.298	125.968	15.7238	114.195	30.0293	63.6001	44.678	180.194	230.835	82.9397	210.543	198.543	164.337	33.6529	76.9208	6.10798	49.7954	6.95774	346.376	45.9554	5.04627	150.081	13.0447	116.541	79.3806	289.202	55.153	118.234	205.194	3.41493	0.554513	104.704	6.3828	5.14416	470.322	22.8663	213.081	132.794	0.677979	18.7812
24h-uv2	1.1574	11.8347	98.5907	20.0709	39.9981	281.335	183.069	182.723	4.03212	389.152	128.968	15.1687	125.592	31.6464	57.805	38.9644	160.095	220.146	66.7057	197.109	179.538	165.001	29.3858	78.9971	6.70673	55.2178	6.30152	352.16	44.8006	4.48741	152.014	12.0027	122.633	67.835	296.408	55.0515	107.359	213.853	3.03697	0.558644	104.994	6.25669	4.6711	475.644	20.7498	219.357	132.109	0.687315	18.4486
24h-uv3	1.14361	13.4002	90.7481	17.749	36.7765	240.884	158.124	148.099	3.36795	309.326	112.06	15.3803	102.096	32.0715	65.9684	43.0041	156.689	198.543	63.4898	180.31	151.546	143.018	29.6788	69.3196	6.65569	46.1522	6.22635	277.452	42.3204	4.87644	134.841	11.2578	104.004	77.7079	274.361	50.5559	114.096	190.169	3.3735	1.67434	91.8988	7.02368	5.59747	424.189	22.5922	200.077	114.301	0.676713	19.0405
48h-con1	1.35469	11.8751	90.7848	15.9416	90.7513	240.954	146.708	144.662	3.16115	368.413	85.053	10.2591	77.8629	19.1589	97.6237	122.981	255.843	294.047	94.3216	266.075	235.788	192.165	42.7716	90.7928	6.39556	56.282	15.1285	365.524	45.9834	6.70357	184.692	61.3561	142.664	81.723	327.706	78.9766	177.342	221.872	3.53071	0.352736	81.4263	8.14503	4.25471	477.625	24.6578	191.138	120.103	0.49596	24.2101
48h-con2	1.44366	13.5058	73.0236	17.901	72.0301	256.412	135.051	160.503	2.78042	357.917	95.3521	9.79543	80.26	20.1173	93.6665	123.812	233.538	295.295	101.344	275.792	247.411	190.718	39.971	95.1796	5.97337	55.973	11.6341	377.302	46.5895	5.57792	189.832	56.4807	142.94	106.848	340.179	85.857	187.124	242.09	3.64001	0.420549	89.627	9.04878	4.5296	528.028	27.9351	215.457	132.764	0.554479	24.7791
48h-con3	1.39325	11.1748	103.642	18.0005	82.2109	256.945	153.612	170.071	2.86631	409.705	99.956	9.96001	93.5273	20.5953	90.446	115.984	267.08	305.613	105.464	279.16	247.387	207.569	36.3119	97.93	6.10919	60.1027	11.6669	373.544	48.3643	5.27963	200.024	52.9747	146.69	70.8687	341.505	83.3721	186.004	232.552	3.17829	0.385369	88.9935	8.70869	4.27673	535.866	26.1113	220.846	128.614	0.435872	22.48
48h-uv1	1.1126	16.2662	84.2882	20.7446	78.2489	229.975	171.383	142.745	3.90685	372.113	113.005	9.37772	129.841	32.4023	100.405	50.2151	162.037	246.119	66.3571	229.109	145.029	161.179	30.1528	84.0659	6.5635	64.6929	11.6719	355.931	62.5137	7.47145	163.724	19.7028	150.009	97.4303	319.766	65.6537	105.936	265.015	3.04016	0.712253	82.7714	5.23814	4.11986	370.415	14.1332	173.956	114.642	0.685272	19.6943
48h-uv2	1.18732	12.4021	63.9312	22.34	84.8118	208.144	184.69	152.675	4.95188	374.06	117.886	9.4965	135.524	37.0853	99.7173	69.0789	176.501	256.211	74.7184	236.907	143.239	162.389	35.2873	84.8059	7.81841	67.2871	12.5932	332.516	66.4696	8.56647	168.919	28.2548	165.093	74.1089	330.604	74.3955	124.273	261.233	3.46969	0.614697	76.4296	5.50947	3.8199	331.558	12.7289	159.853	103.048	0.759751	20.8322
48h-uv3	0.99017	13.2556	67.1364	18.9248	105.245	199.788	190.147	103.174	3.13525	285.105	103.793	10.3762	89.8943	33.2838	99.1234	75.1127	164.989	240.973	56.4482	204.539	217.462	155.18	33.1224	74.5983	10.0985	49.6567	14.0952	291.698	65.4964	9.51503	136.811	39.7093	140.363	93.7776	278.374	66.3883	115.012	221.799	3.73001	0.59118	68.4737	5.96959	5.81888	321.476	12.7429	139.064	109.85	0.993863	20.9891
[truncated: 2 more columns]
